# Supplementary material for: Loss of function mutations in GEMIN5 cause a neurodevelopmental disorder
Source: Nat Commun. 2021 May 7;12:2558. doi: 10.1038/s41467-021-22627-w (PMC8105379; doi:10.1038/s41467-021-22627-w)
Supplement: Supplementary file 6 — Source Data [file 41467_2021_22627_MOESM6_ESM.xlsx]

## Sheet: Fig 2b-e
IDV/area
Figure 2b				Figure 2c				Figure 2d			Figure 2e
	Nuclear				Cytoplasmic			Nuclear			Cytoplasmic
H913R/+A21	H913R/H913RA6	H913R/H913RA11		H913R/+A21	H913R/H913RA6	H913R/H913RA11		L1068P/+	L1068P/L1068P		L1068P/+	L1068P/L1068P
0.827808	0.960499	0.750622		2.32894	0.320321	0.138609		2.03501	2.09559		1.04382	1.05324
0.870918	0.94902	0.657297		2.44317	0.278993	0.068661		0.61934	2.32634		0.957742	1.016
1.02962	0.791081	0.9593		2.66166	0.162429	0.142239		0.878204	1.7677		1.35869	1.07001
0.863979	0.956982	0.965679		1.04914	0.194681	0.055959		0.828907	1.846		1.01538	1.24786
1.29807	0.993366	0.920799		0.78455	1.30672	0.15912		0.736954	0.799339		1.21779	1.14027
0.821358	0.874351	1.03158		0.814864	0.932608	0.06583		1.03	0.614445		0.832186	0.673601
0.809803	0.462998	0.812852		0.657911	0.754732	0.564283		1.02988	2.22013		0.900861	0.918469
0.73298	0.59058	0.711456		1.58981	0.602836	0.557153		1.09235	0.740086		1.18656	1.0084
0.712623	0.728992	0.83941		3.42082	0.768985	0.528283		0.520678	0.756232		1.0593	0.550552
0.731808	1.11826	0.499207		1.97802	0.661112	0.196138		1.26255	1.05214		0.906327	0.686268
0.751044	1.13593	1.02454		0.664492	0.798262	0.533902		1.39291	1.07007		0.704773	0.66978
1.06139	0.719254	0.607139		0.063362	0.491549	0.485171		0.544952	1.05012		1.21846	0.419555
0.532064	0.800153	0.430727		0.710746	0.448572	0.129995		0.791629	0.595164		1.12877	0.427381
0.645568	0.75392	0.503263		0.814142	0.359031	0.249342		1.26185	0.611032		1.16599	0.33202
0.894342	0.938447	0.277534		0.268298	1.15831	0.047767		0.744709	0.682443		1.4369	0.237699
0.721495	0.919164	0.319122		0.981451	1.18624	0.085114		0.901565	0.495234		1.0077	0.364255
0.535704	0.657316	0.49868		0.579282	0.242563	0.205526		1.05109	0.525855		0.787951	0.180221
0.700428	0.523964	0.773229		0.755821	0.106011	0.063398		1.64478	0.277696		1.38881	0.255067
0.839253	0.666637	0.605783		0.851027	0.207375	0.122935		1.33335	0.277842		1.13759	0.202257
1.46463	0.556057	0.79018		0.619623	0.118836	0.097429		0.938324	0.227814		1.16207	0.233183
1.17311	0.452107	0.872522		0.87847	0.118086	0.025903		0.680417	0.27274		0.901056	0.164784
0.259009	0.556028	0.350442		0.608809	0.082159	0.150433		0.834978	0.323439		0.879147	0.71773
0.277981	0.480375	0.545126		0.607175	0.157249	0.17297		0.709288	1.69254		0.802093	0.532623
0.162659	0.46648	0.690115		0.608909	0.130263	0.118882		0.890484	1.40115		0.852363	0.330379
0.291756	1.29994	0.724106		0.827476	0.105156	0.136927		1.06884	0.960238		0.646603
0.226034	0.65308	0.578593		0.119878	0.049786	0.11483		0.765926			0.786598
0.264286	0.969244	0.703776		0.788079	0.040003	0.194925		0.81186			0.89371
0.473619	1.05491	0.68535		0.455021	0.571396	0.120244		1.07845			0.916579
0.434225	0.79198	0.432201		0.385412	0.314498	0.106556		1.34451			0.704205
0.272303	0.949216	0.359592		0.683637	0.200866	0.089767
	0.74207	1.66893			0.327587	0.171919
	1.4765	0.803773			0.075839	0.031875
	1.45926	1.90075			0.326932	0.219852
	0.66061	1.14408			0.144648	0.289847
		0.722253				0.208744
		1.25375				0.222888
		1.40591				0.193952
		0.799191				0.205074
		1.41298				0.189429
Statistical test used:
1) two tailed Mann-Whitney U test for comapring two groups
2) ANOVA- Bonferroni for more than two comparisons

## Sheet: Fig 2g-j
IDV/area
Figure 2g				Figure 2h				Figure 2i			Figure 2j
	Nuclear				Cytoplasmic			Nuclear			Cytoplasm
H913R/+A21	H913R/H913RA6	H913R/H913RA11		H913R/+A21	H913R/H913RA6	H913R/H913RA11		L1068P/+	L1068P/L1068P		L1068P/+	L1068P/L1068P
1.1158	0.892026	1.20909		1.09446	0.91262	0.583738		1.40471	0.771408		L1068P/+	L1068P/L1068P
0.94922	0.718179	1.25504		0.901335	0.843212	0.79296		0.866438	1.04086		1.04382	1.05324
1.08962	0.87265	1.33236		1.01061	0.818489	0.630872		0.953636	0.815116		0.957742	1.016
0.565044	1.05334	1.43298		0.914883	0.710093	0.970506		1.11946	0.850741		1.35869	1.07001
1.72597	0.757208	1.61654		0.87889	0.812833	1.17016		1.79705	1.43181		1.01538	1.24786
1.08626	0.91172	1.58053		0.778466	1.02104	1.11721		0.70715	0.569035		1.21779	1.14027
0.765255	0.907886	1.63787		1.03843	0.8539	1.13186		0.90497	0.503476		0.832186	0.673601
1.16816	1.05369	1.33081		0.980026	1.07407	0.857707		1.38425	0.556978		0.900861	0.918469
0.940482	1.53982	1.20274		1.09965	0.56946	0.619494		1.50601	1.13071		1.18656	1.0084
0.79874	2.42409	1.18027		0.612294	0.520195	0.688916		1.56938	1.40436		1.0593	0.550552
0.999097	1.77245	0.53264		1.4657	0.313449	0.549574		1.83196	1.06258		0.906327	0.686268
1.08683	1.2062	1.01833		1.17006	0.177149	0.404768		1.36605	1.46191		0.704773	0.66978
1.03954	1.32012	1.03836		1.30051	0.29955	0.769122		0.966597	1.50087		1.21846	0.419555
0.916767	2.42611	2.86506		1.02684	0.508029	0.39322		1.0194	0.520834		1.12877	0.427381
0.872003	1.64036	2.02137		1.26655	0.977509	0.524832		1.3428	0.61902		1.16599	0.33202
0.97863	2.75622	2.95319		1.38973	0.259319	0.932551		1.09797	0.589602		1.4369	0.237699
0.978627	2.41976	1.88378		1.22445	0.244926	0.549159		0.646455	0.870812		1.0077	0.364255
0.954472	2.84034	1.15076		1.38805	0.284594	0.656958		0.496094	0.771385		0.787951	0.180221
1.01866	3.90005	3.16695		0.612294	0.207212	0.688916		0.49406	0.852896		1.38881	0.255067
0.950827	2.07299	3.05367		1.4657	0.225029	0.549574		0.54026	0.924146		1.13759	0.202257
2.404	3.16645	3.97629		1.17006	0.200635	0.404768		0.579517	0.685484		1.16207	0.233183
2.03904	2.05294	2.96299		1.30051	0.266394	0.39322		0.732348	0.870074		0.901056	0.164784
3.2189	2.48429	3.02152		1.02684	0.520195	0.524832		0.428732	0.901661		0.879147	0.71773
3.1198				1.26655				0.699001	0.783059		0.802093	0.532623
1.40366				1.38973				0.833661	0.838312		0.852363	0.330379
2.20527				1.22445				1.12884	0.816075		0.646603	0.550552
1.25804				1.38805				0.882178	0.830787		0.786598	0.686268
1.79724				0.980026				0.70102	0.835492		0.89371	0.66978
1.67916				1.09965				0.49406	0.69471		0.916579	0.419555
3.27305								0.54026	0.716388		0.704205	0.427381
								0.579517	0.87981		1.10521	0.33202
								0.732348	0.574396		1.071	1.14027
									0.64393			0.673601
									0.375384			0.330379
Statistical test used:
1) two tailed Mann-Whitney U test for comapring two groups
2) ANOVA- Bonferroni for more than two comparisons

## Sheet: Fig 3a
M=Marker
				Antibody used										Antibody used										Antibody used								Antibody used
				Anti-GEMIN5										Anti-GEMIN2										Anti-GEMIN6								Anti-U1A
				Anti-GEMIN4
				Anti-SMN
				Anti-α tubulin

## Sheet: Fig 3b 
L1068P/+	GEMIN5	GEMIN4	GEMIN3	SMN	GEMIN2	GEMIN6	U1A
1	0.147241	0.665579	0.403938	0.670496	0.624745	0.790032	0.859168
1	0.208571	0.60599	0.440658	0.68663	0.761918	0.58723	0.745891
1	0.236802	0.387418	0.474084	0.807984	0.336975	0.83447	0.59552
1	0.225125	0.387338	0.74715	0.547934		0.702151
1	0.231689	0.645901		0.735615		0.914074
Pvalue	0.0079	0.0079	0.0008	0.0022	0.0273	0.0079	0.0251
Statistical test used: two tailed unpaired t test

## Sheet: Fig 3c
M=Marker
		Antibody used							Antibody used							Antibody used							Antibody used							Antibody used
		Anti-GEMIN5							Anti-SMN							Anti-GEMIN2							Anti-U1A							Anti-GEMIN6
		Anti-GEMIN4
		Anti-α tubulin

## Sheet: Fig 3d-j
		Figure 3d					Figure 3e				Figure 3f				Figure 3g				Figure 3h				Figure 3i				Figure 3i
		H913R/+A21	H913R/H913RA6	H913R/H913RA11			H913R/+A21	H913R/H913RA6	H913R/H913RA11		H913R/+A21	H913R/H913RA6	H913R/H913RA11		H913R/+A21	H913R/H913RA6	H913R/H913RA11		H913R/+A21	H913R/H913RA6	H913R/H913RA11		H913R/+A21	H913R/H913RA6	H913R/H913RA11		H913R/+A21	H913R/H913RA6	H913R/H913RA11
		1	0.14394	0.167791			1	0.799207	0.9		1	0.582373	0.605605		1	0.313854	0.841446		1	0.452856	0.697145		1	1.00602	0.678947		1	1.00602	0.678947
		1	0.23478	0.291344			1	0.607625	0.8512		1	0.874201	0.892221		1	0.311469	1.08034		1	0.452249	0.585099		1	0.996804	0.76329		1	0.996804	0.76329
		1	0.222593	0.204757			1	0.754197	0.7		1	0.772904	0.91416		1	0.82803	0.718122		1	0.727931	0.544256		1	1.05174	0.923877		1	1.05174	0.923877
											1	0.872969	0.605851		1	0.620307	0.616787		1	0.881196	0.701568		1	0.803101	0.774111		1	0.803101	0.774111
															1	0.664948	0.681673
															1	0.854579	0.580772
	P-value		<0.0001	<0.0001				0.0063	0.0364			0.034	0.0231			0.0023	0.0489			0.0062	0.0065			0.0642	0.1783			>0.9999	0.0133
	Statistical test used: One way Anova
	U1A	1	0.774746	0.693565
		1	0.579812	0.620145
		1	1.08092	0.892091
		1	0.678086	1.09519
		1	0.711955	0.80279

## Sheet: Fig 3k
			Antibody used									Antibody used
			Anti-GEMIN5									Anti-SMN
			Anti-GEMIN4									Anti-α tubulin

## Sheet: Fig 3l
				Antibody used
				Anti-GEMIN5
				Anti-GEMIN4
				Anti-SMN
				Anti-α tubulin

## Sheet: Fig 3m-o
Figure 3m										Figure 3n										Figure 3o
Time (in hr)		L1068P/+			L1068P/L1068P					Time (in hr)		L1068P/+			L1068P/L1068P					Time (in hr)		L1068P/+			L1068P/L1068P
0	1	1	1	1	1	1	1			0	1	1	1	1	1	1				0	1	1	1	1	1	1	1	1
2	2.56036	2.66249	1.90158	1.45327	1.06105	1.04991	1.7106			2	1.31972	1.13937	1.17269	0.843837	0.92842	0.964802				2	0.997925	0.952542	0.995982	0.842428	1.02814	0.94747	1.21942	1.24483
4	2.49874	2.43091	2.08676	1.95908	1.24726	1.27281	1.67005			4	1.21486	1.15055	1.35683	0.893385	0.898766	0.870128				4	0.98302	1.03038	1.05476	0.841715	1.04732	0.883025	0.822292	1.06691
8	1.6665	2.3164	1.93082	2.23604	1.35525	1.32715	1.5766			8	1.03602	0.99999	1.42746	0.7439	0.71187	0.787203				8	0.93172	1.05256	1.59518	1.49106	0.838216	0.846956	0.793594	0.989654
12	0.917822	1.60058	1.77841	2.10694	1.19728	1.14821	1.4928			12	0.864505	0.854818	1.20742	0.50336	0.6795	0.889401				12	0.75966	1.00025	1.10653	1.06972	0.906922	1.00783	0.574596	0.913751
24	1.01946	1.09036	1.53972	1.54143	0.924709	0.922881	1.17917			24	0.974052	0.814882	0.943711	0.54223	0.491052	0.721995				24	0.790846	0.907284	0.907561	0.861454	0.654332	0.695763	0.599776	0.819637
Statistical test used: Nonlinear regression (curve fit)-one phase decay

## Sheet: Fig 3p-q
Figure 3p											Figure 3q
L1068P/+	GEMIN5	SMN	GEMIN3	GEMIN4	GEMIN6	GEMIN2					H913R/+	GEMIN5	SMN	GEMIN3	GEMIN4	GEMIN6	GEMIN2
0.809223	0.919909	1.04765	1.4619	0.76515	0.606376	0.858986					0.757114	0.986677	0.67188	1.03099	0.785578	1.15495	1.0399
1.06361	1.29942	1.10567	1.04023	1.08089	1.26997	0.73491					1.1219	1.0611	0.787823	1.12749	1.14402	1.14718	1.27252
1.09454	1.1659	0.664783	1.21904	0.977301	1.20121	0.858488					1.156	1.24618	0.743702	1.13853	1.02592	1.44696	1.19326
1.0615	1.36691	0.894872	0.934379	0.789601	1.28658	0.747484					1.01842	1.06364	0.849298	1.04042	0.894663	1.51455	1.35679
0.796458	1.52358	0.939573	0.979385	0.7511	1.21423	1.08262					1.04724	1.15565	1.23323
1.03867	0.763039	0.811714									1.02081	1.12047	1.34365
1.08903	0.97746	1.24343
0.97187	0.925967	0.982275
1.14212	0.988202	0.89828
P-value	ns=nonsignificant										P-value	ns=nonsignificant
Statistical test used: two tailed Mann-Whitney U test											Statistical test used: One way Anova-Tukey test

[truncated: 27 more sheets: Figure 3r, Fig 4a, Fig 4b-i , Fig 4k, Fig 4l, Fig 4n, Fig 4o, Fig 4p, Fig 5a, Fig 5b, Fig 5c, Fig 6a, Fig 6b, Fig 6d, Fig 6e-g, Supplementary Fig 8a, Supplementary Fig 8b, Supplementary Fig 8c, Supplementary Fig 8d-h, Supplementary Fig 9a …]
